# Supplementary material for: High-accuracy crRNA array assembly strategy for multiplex CRISPR
Source: Mol Ther Nucleic Acids. 2024 Dec 12;36(1):102428. doi: 10.1016/j.omtn.2024.102428 (PMC11787013; doi:10.1016/j.omtn.2024.102428)
Supplement: Data S1. Tables S1–S22, S37, and S38 [file mmc2.xlsx]

## Sheet: S1
human ACTB	forward	ATTGCCGACAGGATGCAGAA
	reverse	GCTGATCCACATCTGCTGGAA
human HBB	forward	AGGAGAAGTCTGCCGTTACTG
	reverse	CCGAGCACTTTCTTGCCATGA
human HBG1	forward	GGAGATGCCACAAAGCACC
	reverse	CGGTCACCAGCACATTTCC
human IL1B	forward	ATGATGGCTTATTACAGTGGCAA
	reverse	GTCGGAGATTCGTAGCTGGA
human IL1RN	forward	GGAATCCATGGAGGGAAGAT
	reverse	TGTTCTCGCTCAGGTCAGTG
human TTN	forward	TGTTGCCACTGGTGCTAAAG
	reverse	ACAGCAGTCTTCTCCGCTTC
human RHOXF2	forward	AAGGAGGCTGGCAAGAAGC
	reverse	CGCTGATGAACAAGGGTGC
Rta-AD	forward	AACCTGGACTCACCCCTGAC
	reverse	AGGTCAAAAGAGAGATGTGTCG
human BTRC	forward	GATATGGCCTCCCCAACTGAC
	reverse	GGCAATGCCTCGTTTGTGTC
human DNMT3A	forward	GTTTACCCACCTGTCCCAGCT
	reverse	GTGATGGAGTCCTCACACACCT
human CD46	forward	TGCTCCAGAGTGTAAAGTGGTC
	reverse	ACACTTTGGAACTGGGGGATC
human STAT3	forward	GAATCCAACAACGGCAGCCT
	reverse	GGAGTGGGTCTCTAGGTCAA
human B4GALNT1	forward	GTTCCAGGCCTTTCTGTCGA
	reverse	CAGTCAGGTTCACCTGGTAT
human EGFR	forward	ACTTCCAGAACCACCTGGGCA
	reverse	CTGGTTGTGGCAGCAGTCACT
human NF2	forward	GCTGAAGAGGAGCTGGTTCAG
	reverse	TCCTCCCACATTTCCGGAGTC
human NFKB1	forward	AACTGGGCTACTCTGGCGCAG
	reverse	GGAGGCTGCCTGGATCACTTC
human ANXA4	forward	CGTCCTTGCCTACCGCAACA
	reverse	TCAATTAGGCAGCCCTCATC
human EZH2	forward	GCGGAAGAACACAGAAACAGC
	reverse	TTCTGCGGCCTCCTGGACGTT
human RAF1	forward	AGAGGCAGAGGTCGACATCCA
	reverse	TTCGCTGTGACTTCGAATTGC
human SMARCA4	forward	CATCTTCCTGCTCAGCACCC
	reverse	GGATCTTCTCCTCCACGCTG
human HOTTIP	forward	GGTGTTTGCTGCTTATCGGT
	reverse	CACTGTGTGTGTGTGTGATGAG
human MALAT1	forward	TTTGCCTCCCTCACAAAGGC
	reverse	TCTGCGGTTTCCTCAAGCT
human TP53	forward	TGGGGAGTAGGACATACCAGC
	reverse	CAACAGTGAGGGACAGCTTCC

## Sheet: S2
human ACTB	RT	GCTGATCCACATCTGCTGGAA
	qPCR forward	ATTGCCGACAGGATGCAGAA
	qPCR reverse	GCTGATCCACATCTGCTGGAA
GFP	RT	GTCACGAACTCCAGCAGGAC
	qPCR forward	CCGACCACTACCAGCAGAACA
	qPCR reverse	GTCACGAACTCCAGCAGGAC
Rta-AD	RT	AGGTCAAAAGAGAGATGTGTCG
	qPCR forward	AACCTGGACTCACCCCTGAC
	qPCR reverse	AGGTCAAAAGAGAGATGTGTCG

## Sheet: S3
HBB-1	TACTGATGGTATGGGGCCAA
HBB-2	AAGTCCAACTCCTAAGCCAG
HBG1-1	TTCTTCATCCCTAGCCAGCC
HBG1-2	CCTTGTCAAGGCTATTGGTC
IL1B-1	CATGGTGATACATTTGCAAA
IL1B-2	CTACTCCTTGCCCTTCCATG
IL1RN-1	TGCTAGCCTGAGTCACCCTC
IL1RN-2	AATGAATGTGTGCACACATG
TTN-1	TATGACTGCCCACAAGTGCT
TTN-2	ACATCAGCAACCAATGCTCT
RHOXF2	CTGTGGGTTGGGCCTGCTGA
RHOXF2	GCCTTGCCCGGATGAGGGAG

## Sheet: S4
BTRC	AAGTCTACAACATTGACAGCAGCTCG
DNMT3A	CCATCAAAGAGAGACAGCACCCGGAT
CD46	AGACAATTGTGTCGCTGCCATCGAGG
STAT3	ATCACAATTGGCTCGGCCCCCATTCC
B4GALNT1	CCTCCTGACCAGAAGCTGCCTGAAGG
EGFR	GTTTCTGGCAGTTCTCCTCTCCTGCA
NF2	CTTGGCCTGGACGGCGTAAGAAGCCA
NFKB1	CACCAGCTCTCTGACTGTACCCCCAG
ANXA4	CTTGTAGGCTGTCCTGATCTCCTGGC
EZH2	CAAATGCTGGTAACACTGTGGTCCAC
RAF1	CTCAATCATCCTGCTGTCCACAGGCA
SMARCA4	CTGGTGAGGATTCCAGTCGCTGTCAA
HOTTIP	AGGGATAGGGGCTCCTAAATGCAGTC
MALAT1	GTATTTATAGACGGAGAACAACTCGC
TP53	TTACATCTCCCAAACATCCCTCACAG

## Sheet: S5
DNMT1	CTGATGGTCCATGTCTGTTA

## Sheet: S6
DNMT1-PCR-F, sequencing	GTGCTTAGAGCAGGCGTGCT
DNMT1-PCR-R	ACCACACATGTGAACGGACAGA

## Sheet: S7
1/2F	AGATTACTGATGGTATGGGGCCAAAATTTCTACTCTTGTAGATAAGTCCAAC
1/2R	AGGAGTTGGACTTATCTACAAGAGTAGAAATTTTGGCCCCATACCATCAGTA
2/3F	TCCTAAGCCAGAATTTCTACTCTTGTAGATTTCTTCATCCC
2/3R	GCTAGGGATGAAGAAATCTACAAGAGTAGAAATTCTGGCTT
3/4F	TAGCCAGCCAATTTCTACTCTTGTAGATCCTTG
3/4R	TTGACAAGGATCTACAAGAGTAGAAATTGGCTG
4/5F	TCAAGGCTATTGGTCAATTTCTACTCTTGTAGATCATGGTGA
4/5R	TGTATCACCATGATCTACAAGAGTAGAAATTGACCAATAGCC
5/6F	TACATTTGCAAAAATTTCTACTCTTGTAGATCTACTCCTTGCCCTTCCATG
6R	AAAACATGGAAGGGCAAGGAGTAGATCTACAAGAGTAGAAATTTTTGCAAA

## Sheet: S8
1/2F	AGATTACTGATGGTATGGGGCCAAAATTTCTACTCTTGTAGATAAGTCCAAC
1/2R	AGGAGTTGGACTTATCTACAAGAGTAGAAATTTTGGCCCCATACCATCAGTA
2/3F	TCCTAAGCCAGAATTTCTACTCTTGTAGATTTCTTCATCCC
2/3R	GCTAGGGATGAAGAAATCTACAAGAGTAGAAATTCTGGCTT
3/4F	TAGCCAGCCAATTTCTACTCTTGTAGATCCTTG
3/4R	TTGACAAGGATCTACAAGAGTAGAAATTGGCTG
4/5F	TCAAGGCTATTGGTCAATTTCTACTCTTGTAGATCATGGTGA
4/5R	TGTATCACCATGATCTACAAGAGTAGAAATTGACCAATAGCC
5/6F	TACATTTGCAAAAATTTCTACTCTTGTAGATCTACTCCTTGCCCTT
5/6R	ATGGAAGGGCAAGGAGTAGATCTACAAGAGTAGAAATTTTTGCAAA
6/7F	CCATGAATTTCTACTCTTGTAGATTGCTAGCCTGAGTCACCCTC
7R	AAAAGAGGGTGACTCAGGCTAGCAATCTACAAGAGTAGAAATTC

## Sheet: S9
1/2F	GGGTCTCCAGATTACTGATGGTATGGGGCCAAAATTTCTACTCTTGTAGAT
1/2R	GGGTCTCCAGGAGTTGGACTTATCTACAAGAGTAGAAATTTTGGC
2/3F	GGGTCTCCTCCTAAGCCAGAATTTCTACTCTTGTAGAT
2/3R	GGGTCTCCGCTAGGGATGAAGAAATCTACAAGAGTAGAAATTCTGGCT
3/4F	GGGTCTCCTAGCCAGCCAATTTCTACTCTTGTAGAT
3/4R	GGGTCTCCTTGACAAGGATCTACAAGAGTAGAAATTGGCTG
4/5F	GGGTCTCCTCAAGGCTATTGGTCAATTTCTACTCTTGTAGATCATGGTG
4/5R	GGGTCTCCTGTATCACCATGATCTACAAGAGTAGAAATT
5/6F	GGGTCTCCTACATTTGCAAAAATTTCTACTCTTGTAGATCTACT
6R	GGGTCTCCAAAACATGGAAGGGCAAGGAGTAGATCTACAAGAGTAGAAATT

## Sheet: S10
1/2F	GGGTCTCCAGATTACTGATGGTATGGGGCCAAAATTTCTACTCTTGTAGAT
1/2R	GGGTCTCCAGGAGTTGGACTTATCTACAAGAGTAGAAATTTTGGC
2/3F	GGGTCTCCTCCTAAGCCAGAATTTCTACTCTTGTAGAT
2/3R	GGGTCTCCGCTAGGGATGAAGAAATCTACAAGAGTAGAAATTCTGGCT
3/4F	GGGTCTCCTAGCCAGCCAATTTCTACTCTTGTAGAT
3/4R	GGGTCTCCTTGACAAGGATCTACAAGAGTAGAAATTGGCTG
4/5F	GGGTCTCCTCAAGGCTATTGGTCAATTTCTACTCTTGTAGATCATGGTG
4/5R	GGGTCTCCTGTATCACCATGATCTACAAGAGTAGAAATT
5/6F	GGGTCTCCTACATTTGCAAAAATTTCTACTCTTGTAGATCTACT
5/6R	GGGTCTCCATGGAAGGGCAAGGAGTAGATCTACAAGAGTAGAAATT
6/7F	GGGTCTCCCCATGAATTTCTACTCTTGTAGAT
7R	GGGTCTCCAAAAGAGGGTGACTCAGGCTAGCAATCTACAAGAGTAGAAATTCATGGG

[truncated: 14 more sheets: S11, S12, S13, S14, S15, S16, S17, S18, S19, S20, S21, S22, S37, S38]
